# Supplementary material for: Causes and consequences of variation in heterospecific pollen receipt in Oenothera fruticosa
Source: Am J Bot. 2021 Aug 30;108(9):1612–24. doi: 10.1002/ajb2.1720 (PMC9291898; doi:10.1002/ajb2.1720)
Supplement: Supplementary file 1 — Appendix S1. Table containing details about pollinator visitation rates, including mean visitation rates and proportion of flowers visited by each group. [file AJB2-108-1612-s002.xlsx]

## Sheet: Metadata
Smith et al.—American Journal of Botany 2021—Appendix S1
Table containing details about pollinator visitation rates, including mean visitation rates and proportion of flowers visited by each group.

## Sheet: Data
Appendix S1. Table containing details about pollinator visitation rates, including mean visitation rates and proportion of flowers visited by each group.
Pollinator group	Total no. visits observed (%)	No. flowers visited (% receiving ≥1 visit)	Mean visits flower-1 h-1 ±SD (range)
Large bees	122 (40.8%)	0.491	0.95 ±1.22 (0-6.21)
Small bees	125 (41.8%)	0.491	0.93 ±1.78 (0-15.15)
Large flies	18 (6%)	0.095	0.13 ±0.47 (0-2.92)
Small flies	34 (11.4%)	0.198	0.25 ±0.59 (0-3.08)
All	299	0.7931	2.26 ±2.47 (0 - 15.15)
