# Supplementary material for: Causes and consequences of variation in heterospecific pollen receipt in Oenothera fruticosa
Source: Am J Bot. 2021 Aug 30;108(9):1612–24. doi: 10.1002/ajb2.1720 (PMC9291898; doi:10.1002/ajb2.1720)
Supplement: Supplementary file 2 — Appendix S2. Table containing the counts and presence of co‐flowering heterospecific plant species across all floral neighborhoods. [file AJB2-108-1612-s001.xlsx]

## Sheet: Metadata
Smith et al. - American Journal of Botany 2021 - Appendix S2
Table containing the counts and presence of co-flowering heterospecific plant species across all floral neighborhoods.
Explanation of columns
Plant Species	Scientific name for each co-flowering heterospecific plant species
Count	The total count of floral units across all floral neighborhoods
% of Heterospecifics	The percent of all heterospecific floral units that were this species
Presence count	The number of floral neighborhoods this plant species was present in
% Present	The percent of all floral neighborhoods this plant species was present in

## Sheet: Summary Table
Appendix S2. Table containing the counts and presence of co-flowering heterospecific plant species across all floral neighborhoods.
Plant species	Count	% of Heterospecifics	Presence count	% Present
Securigera varia	1409	39.6232	72	62.069
Erigieron annuus	772	21.7098	46	39.6552
Leucanthemum vulgare	676	19.0101	79	68.1034
Achillea millefolium	164	4.61192	43	37.069
Hypericum punctatum	141	3.96513	19	16.3793
Pycnanthemum tenuifolium	129	3.62767	15	12.931
Asclepias tuberosa	75	2.10911	12	10.3448
Rudbeckia hirta	42	1.1811	17	14.6552
Lotus corniculatus	41	1.15298	5	4.31034
Clinopodium vulgare	34	0.95613	9	7.75862
Apocynum cannabinum	15	0.421822	7	6.03448
Hypericum perforatum	13	0.365579	2	1.72414
Rubus flagellaris	10	0.281215	3	2.58621
Penstemon digitalis	9	0.253093	3	2.58621
Trifolium campestre	5	0.140607	3	2.58621
Oxalis stricta	5	0.140607	3	2.58621
Rosa multiflora	4	0.112486	2	1.72414
Trifolium aurem	3	0.0843645	3	2.58621
Anemone virginiana	3	0.0843645	3	2.58621
Physalis longifolia	2	0.056243	1	0.862069
Dianthus armeria	2	0.056243	2	1.72414
Rosa sp.	1	0.0281215	1	0.862069
Monarda fistulosa	1	0.0281215	1	0.862069
